# Supplementary material for: miR-199b-3p contributes to acquired resistance to cetuximab in colorectal cancer by targeting CRIM1 via Wnt/β-catenin signaling
Source: Cancer Cell Int. 2022 Jan 28;22:42. doi: 10.1186/s12935-022-02460-x (PMC8796585; doi:10.1186/s12935-022-02460-x)
Supplement: Supplementary file 3 — Additional file 3: Table S1. The DEGs between CTx resistance and non-CTx resistance groups in the GSE140971 dataset. [file 12935_2022_2460_MOESM3_ESM.xlsx]

## Sheet: Supplementary Table S1
	logFC	AveExpr	t	P.Value	adj.P.Val	B
ZBTB46	1.30716	3.2191	6.29922	1.23665e-08	0.000140249	9.30513
DKK4	2.55797	6.57075	5.83486	9.3282e-08	0.000479954	7.47851
ARG2	1.17152	7.95237	5.50838	3.72696e-07	0.00126822	6.22661
IL1B	1.73837	5.39576	5.29277	9.1332e-07	0.00207159	5.41703
LOC150005	-1.09837	3.20003	-5.08546	2.1295e-06	0.0038479	4.65306
RIMS3	1.21097	7.93414	5.0768	2.20539e-06	0.0038479	4.62148
LOC153328	1.09211	3.19043	4.98408	3.20292e-06	0.00454054	4.28501
C2orf88	1.3477	6.69297	4.93717	3.86352e-06	0.00461222	4.11601
MFSD2A	1.12183	9.06749	4.85831	5.28498e-06	0.00580532	3.83378
RGS9	1.79673	3.86726	4.78892	6.9478e-06	0.00606116	3.58748
MGC29506	1.03869	4.60426	4.7429	8.32098e-06	0.00674059	3.42518
VLDLR	1.60918	6.73285	4.68918	1.02588e-05	0.00733162	3.23685
LOC728073	-1.10043	2.61082	-4.63167	1.2819e-05	0.00793479	3.03655
PNMT	1.72488	6.17526	4.58912	1.51021e-05	0.00794719	2.88926
SPANXN5	1.62442	3.342	4.56259	1.672e-05	0.00794719	2.79784
DKK1	2.40823	4.83582	4.55861	1.69772e-05	0.00794719	2.78413
CDKN2B	1.3281	4.98448	4.51207	2.02785e-05	0.00831881	2.62458
S100A9	1.80713	6.08184	4.47297	2.35265e-05	0.00884586	2.49124
KLHL13	1.59646	6.40437	4.45598	2.50893e-05	0.00884586	2.43354
LOC100133899	-1.2903	3.002	-4.37958	3.34504e-05	0.0103557	2.17564
HSD17B2	2.1567	7.57547	4.37519	3.40053e-05	0.0103557	2.16089
SCN4B	1.07924	4.88093	4.27497	4.93716e-05	0.0130215	1.82696
DUSP6	1.34622	10.576	4.25474	5.32011e-05	0.0134312	1.76011
GPR110	1.13312	3.57672	4.25017	5.41036e-05	0.0134312	1.74506
ANGPTL4	1.40099	9.86441	4.2375	5.66874e-05	0.0134312	1.70333
HLA-DMB	1.21703	4.67321	4.19904	6.52778e-05	0.0149559	1.57716
RAMP1	1.75603	9.12923	4.18329	6.91472e-05	0.0152887	1.52568
SSX4B	-1.06662	3.56182	-4.16289	7.4485e-05	0.0152887	1.45923
SRPX	1.17709	4.36141	4.12275	8.61731e-05	0.0164177	1.32904
LOC100127998	-1.5389	3.54727	-4.11472	8.87135e-05	0.0164177	1.3031
LBP	-1.07895	4.18948	-4.11068	9.00216e-05	0.0164177	1.29004
CRIM1	-1.58602	4.05926	-4.10477	9.19636e-05	0.0165429	1.27098
C11orf86	1.26633	4.61162	4.0558	0.000109687	0.017158	1.11374
HSD3B1	1.02689	3.46501	4.0159	0.000126511	0.0191301	0.986519
LPAR1	1.52285	5.97775	3.99447	0.000136542	0.0192304	0.918523
IRX3	2.1959	7.76673	3.99282	0.000137348	0.0192304	0.913282
TNFRSF11B	1.0313	8.07012	3.97718	0.000145185	0.0198379	0.863856
CST7	1.74503	4.05156	3.94238	0.000164201	0.0211614	0.754275
C8orf84	1.43312	6.33364	3.90468	0.000187486	0.0231117	0.636297
PRRT4	1.13493	4.45331	3.88104	0.000203657	0.0238111	0.562737
ZAP70	1.37661	5.19646	3.87593	0.000207328	0.0239601	0.546859
DUSP5	1.48693	6.17773	3.87037	0.000211387	0.0240562	0.529627
GAD1	1.56179	5.61822	3.86692	0.000213951	0.024097	0.518914
DYRK3	1.13596	4.70612	3.82879	0.000244269	0.0260118	0.401195
FAM150B	1.42472	3.96301	3.81115	0.000259648	0.0272654	0.346992
ASB4	1.28089	3.24829	3.80512	0.000265114	0.0273582	0.328502
AKR1B15	1.63982	10.3368	3.79286	0.00027657	0.0277574	0.290965
FOS	1.01857	9.40276	3.77253	0.000296609	0.0281812	0.228917
FAM177B	1.20544	10.4605	3.73709	0.000334882	0.0297875	0.121334
HOXB6	-1.45267	12.3912	-3.73438	0.000337998	0.0299472	0.113128
IL10RA	1.2791	4.69213	3.72439	0.000349714	0.0302716	0.0829399
PDE9A	1.12581	7.63025	3.72002	0.000354959	0.0304575	0.0697544
PPFIA4	1.08002	4.33893	3.69057	0.000392305	0.031643	-0.01882
LAIR2	1.35201	3.87288	3.6887	0.000394806	0.031643	-0.0244434
UNC5B	1.74213	8.07972	3.66219	0.000431819	0.0330896	-0.103729
LOC100133402	-1.1954	8.17805	-3.64153	0.000462929	0.034654	-0.165243
KIF1A	1.17485	5.8672	3.63859	0.000467514	0.0348821	-0.173957
IVL	1.12429	3.72953	3.598	0.000535557	0.0363698	-0.294002
SOX14	1.05015	3.01262	3.57624	0.000575816	0.0374231	-0.357983
DHRS9	2.03422	5.76812	3.56634	0.000595058	0.038344	-0.386987
HOXB5	-1.37268	10.8576	-3.48596	0.000775444	0.0436442	-0.620326
MAP2	1.1283	6.68815	3.48359	0.000781471	0.0436633	-0.62714
CST2	1.68122	5.93442	3.46314	0.000835383	0.0454392	-0.685841
C6orf15	1.51764	6.07915	3.44111	0.000897408	0.0471181	-0.748821
PDE4D	1.1691	5.69589	3.43957	0.000901897	0.0472444	-0.753207
GNB5	1.06814	5.69763	3.4377	0.000907368	0.047382	-0.758523
AKR1B10	1.96825	10.7986	3.42166	0.000955735	0.0487146	-0.804159
GULP1	1.3359	6.60407	3.41531	0.000975537	0.0493541	-0.822174
ZG16	1.46704	8.21448	3.40072	0.0010225	0.0504179	-0.863459
HLA-DRA	1.56512	3.94939	3.38536	0.00107426	0.0511901	-0.90681
S100A8	1.58207	5.10535	3.33895	0.00124604	0.0545497	-1.03688
DSCAML1	1.25865	3.8491	3.33105	0.00127771	0.055046	-1.05887
ETV5	1.08107	4.62763	3.31105	0.00136136	0.0570766	-1.1144
SLC16A6	-1.00581	6.06939	-3.28773	0.00146539	0.0597511	-1.17883
PLCG2	1.11782	4.70173	3.25887	0.00160444	0.0620358	-1.25808
CST1	1.93961	5.93223	3.2522	0.00163826	0.0626628	-1.27631
NRCAM	1.23528	5.3762	3.24634	0.00166855	0.0633938	-1.29231
CD8B	1.64327	8.68527	3.24072	0.00169809	0.0640868	-1.30763
SPRR2A	1.17923	4.55694	3.23841	0.00171038	0.0643306	-1.31393
FLJ46066	-1.08702	3.29502	-3.23791	0.00171306	0.0643306	-1.3153
B3GALT2	1.26508	3.9979	3.22684	0.00177321	0.0655047	-1.34542
SLC7A11	1.01442	9.02066	3.2085	0.00187714	0.0674432	-1.39511
EGLN3	1.02427	7.97487	3.19735	0.00194311	0.0685437	-1.42523
LOC100133270	-1.30517	4.10416	-3.1939	0.00196397	0.0687228	-1.43454
CXCR4	2.07553	6.48358	3.17855	0.00205926	0.0699223	-1.47582
CASP1	1.2875	11.2623	3.16282	0.00216133	0.0714982	-1.51795
MUM1L1	1.23188	3.43423	3.15977	0.00218172	0.0717184	-1.52613
LOC100133083	-1.04751	3.90366	-3.13269	0.00237028	0.0752439	-1.59825
DACT1	1.83263	7.40567	3.12704	0.00241145	0.075652	-1.61322
CFHR4	-1.00817	3.1049	-3.11507	0.00250102	0.077181	-1.64492
LOC401022	1.32076	3.42725	3.09007	0.00269804	0.0798929	-1.71077
PCMTD1	-1.15208	3.77334	-3.07115	0.00285669	0.0826473	-1.76035
SGCE	1.21244	3.45079	3.04744	0.00306765	0.0852701	-1.82212
SCIN	1.30559	7.63192	3.01443	0.00338562	0.0898037	-1.90751
SAG	1.0506	3.71847	3.01408	0.00338912	0.0898037	-1.9084
LYPD6B	1.08997	4.86097	3.01091	0.00342117	0.0902285	-1.91655
ETV4	1.04984	8.35313	3.00867	0.00344406	0.0906244	-1.92232
HS3ST4	1.56468	4.91419	2.98996	0.0036407	0.0929937	-1.97032
HS3ST6	1.08039	4.32327	2.98061	0.00374273	0.0937004	-1.9942
LOC344887	1.17669	6.56096	2.96521	0.00391667	0.0957732	-2.03343
LOC730020	-1.09141	4.91496	-2.94699	0.004132	0.0987586	-2.07961
MT4	2.50779	5.19059	2.94227	0.00418962	0.0989884	-2.09156
NPR3	1.08181	4.4818	2.92207	0.00444441	0.101519	-2.14244
PARVG	1.03666	3.80491	2.91042	0.00459766	0.103681	-2.17164
KRT6A	1.99686	4.76204	2.90525	0.00466727	0.104299	-2.18457
PARD6G	1.0566	4.54322	2.9012	0.00472246	0.104707	-2.19469
SLC6A12	1.1468	4.77631	2.89584	0.00479652	0.105523	-2.20808
SERPINA1	1.40764	10.923	2.88413	0.00496191	0.107791	-2.23724
EEF1A2	1.40283	5.84063	2.86726	0.00520933	0.110428	-2.27906
REG3A	2.62635	11.1792	2.86544	0.00523667	0.110697	-2.28355
ADAM11	1.16434	7.90425	2.86076	0.00530757	0.111572	-2.2951
C7orf52	1.45464	4.84172	2.85588	0.00538262	0.11242	-2.30716
SBSN	1.19196	3.54188	2.84162	0.00560721	0.114526	-2.34225
TMEM198	1.05752	8.37992	2.83363	0.00573678	0.115767	-2.36184
TSPAN7	1.011	7.2135	2.81394	0.00606796	0.119022	-2.40995
BAIAP3	1.02128	6.03379	2.81223	0.00609741	0.119079	-2.4141
PCOLCE2	1.55515	4.26147	2.81057	0.00612637	0.119378	-2.41815
DSG3	1.54354	4.87541	2.80488	0.00622618	0.120077	-2.43199
ARL4C	1.52371	8.11887	2.8039	0.00624349	0.120077	-2.43437
FGD5	1.23631	5.73983	2.80258	0.0062668	0.120077	-2.43756
ADH6	1.1691	5.13594	2.79259	0.00644674	0.121535	-2.46179
LOC100129841	-1.00338	3.71586	-2.78852	0.00652125	0.122345	-2.47162
GBA3	1.28233	5.56878	2.78362	0.00661219	0.12289	-2.48347
MUC15	1.06224	3.67124	2.77705	0.00673591	0.123612	-2.49932
LOC729461	-1.31239	4.47485	-2.75069	0.00725376	0.127641	-2.5626
MEP1B	1.3973	4.09782	2.74785	0.00731153	0.128057	-2.56937
IGFBP1	1.60316	5.28377	2.73274	0.0076268	0.129873	-2.60539
DEFA5	3.01873	10.9183	2.71684	0.00797188	0.132468	-2.64311
EFHD1	1.19992	4.69653	2.71575	0.00799593	0.132542	-2.64567
ISM1	1.19749	5.06234	2.7038	0.00826537	0.134475	-2.6739
FOXD1	1.57769	4.81698	2.70228	0.00830016	0.134492	-2.67747
MAOB	1.08185	3.86151	2.70224	0.00830122	0.134492	-2.67758
SLC6A20	1.03642	5.38236	2.69461	0.00847813	0.135864	-2.69553
REG3G	2.52451	8.3764	2.68813	0.00863101	0.136805	-2.71073
FAM184A	1.28918	5.14328	2.6735	0.00898565	0.139805	-2.74496
SERPINA4	-1.09095	4.29246	-2.67346	0.00898664	0.139805	-2.74506
GPR126	-1.06307	7.12404	-2.66013	0.00932141	0.141677	-2.77612
CLGN	1.26029	5.05547	2.64374	0.00974849	0.145292	-2.81414
ABCB4	1.09744	4.51742	2.64222	0.00978891	0.145404	-2.81765
LRMP	1.41771	5.29342	2.63299	0.010038	0.147795	-2.83895
CHI3L1	1.37545	4.56825	2.62925	0.0101405	0.148392	-2.84757
DEFA6	2.48585	12.6388	2.61609	0.0105092	0.150867	-2.87782
PCSK1	2.06321	6.00922	2.61484	0.0105446	0.150995	-2.88066
CLCA1	2.18934	7.98629	2.60817	0.0107366	0.151731	-2.89594
RRAGD	1.12888	5.82809	2.59661	0.0110769	0.154044	-2.92233
OSBPL6	1.51632	6.08789	2.59098	0.0112461	0.154877	-2.93514
LOC643037	1.09765	5.13836	2.574	0.0117704	0.158796	-2.97364
MYH2	1.12676	4.72741	2.57313	0.011798	0.158796	-2.97562
GNAZ	1.01675	8.36662	2.56029	0.0122098	0.16205	-3.00457
TMEM132C	1.49897	4.49687	2.55874	0.0122605	0.162627	-3.00806
CXCL3	-1.00819	8.98221	-2.54273	0.0127946	0.166212	-3.04401
TMEM158	1.33126	7.29033	2.53574	0.0130342	0.167631	-3.05963
SLC4A3	1.02188	5.79985	2.50663	0.0140758	0.174272	-3.12431
RNF152	1.17215	4.1412	2.49597	0.0144757	0.176905	-3.14784
CFI	1.035	9.06458	2.48283	0.0149824	0.180271	-3.17672
CTNNA2	1.69769	4.11335	2.47838	0.0151574	0.181234	-3.18645
IGFBP2	-1.31807	13.3002	-2.47035	0.0154783	0.182853	-3.20401
REG1A	2.55681	12.7595	2.46747	0.0155951	0.183659	-3.21032
KRT31	1.4007	7.95894	2.44044	0.0167275	0.189612	-3.26899
MYH7B	1.07939	9.23519	2.43554	0.0169406	0.190693	-3.27957
VGF	1.52326	10.5353	2.4344	0.0169903	0.190779	-3.28202
ABCB1	1.23439	7.74695	2.42131	0.017573	0.194074	-3.31019
PDZRN3	1.25856	7.12738	2.41709	0.0177646	0.195062	-3.31924
MYBPC2	1.07107	3.52322	2.40827	0.0181706	0.196414	-3.33809
C14orf34	1.46798	4.11742	2.39681	0.0187114	0.199452	-3.36254
HOXB3	-1.06383	7.62702	-2.38793	0.0191399	0.201553	-3.3814
FGF3	1.03497	7.73682	2.38362	0.0193509	0.202452	-3.39053
KCNG1	1.12781	6.83313	2.37418	0.0198205	0.205004	-3.41048
SLC39A2	-1.51675	11.4906	-2.36074	0.0205065	0.208373	-3.43877
LCP1	1.16565	4.10948	2.35503	0.0208044	0.209913	-3.45074
MYH13	1.00185	4.49157	2.3534	0.0208903	0.210657	-3.45417
LEF1	1.61261	9.73283	2.34453	0.0213622	0.212705	-3.4727
HOXB9	-1.11176	12.7899	-2.32446	0.0224651	0.21807	-3.51443
MUCL1	1.80374	6.5223	2.30614	0.0235153	0.222412	-3.55224
DLX3	1.17883	4.77434	2.29961	0.0239003	0.223522	-3.56567
FLJ35024	1.04523	4.43841	2.29249	0.024326	0.224751	-3.58025
OR51E1	1.3833	4.22867	2.28732	0.0246395	0.226029	-3.59083
TMEM47	1.04149	3.38897	2.26989	0.0257219	0.231334	-3.62629
GABRA2	1.12577	6.8916	2.26168	0.0262466	0.233095	-3.64292
KLK11	1.10868	7.25637	2.25601	0.0266146	0.234436	-3.65439
ENTPD3	1.18228	3.60389	2.25357	0.0267738	0.234926	-3.6593
RNF128	-1.02096	5.14074	-2.23837	0.027787	0.23928	-3.68984
KLK8	-1.13813	7.38133	-2.22059	0.0290154	0.244289	-3.72536
SLC26A3	1.29934	10.3578	2.18907	0.0313089	0.252273	-3.78767
ITLN1	1.80399	7.83885	2.16627	0.0330659	0.259087	-3.83227
KRT5	1.62083	3.49598	2.16622	0.0330696	0.259087	-3.83236
SULT4A1	1.22965	6.29196	2.15517	0.0339511	0.262021	-3.85381
NMU	-1.23939	9.52874	-2.15009	0.0343637	0.263235	-3.86365
KRT6C	1.10248	3.61605	2.14788	0.0345446	0.263775	-3.86793
VENTX	-1.17126	4.06842	-2.12387	0.0365608	0.267162	-3.91406
HTR4	1.37764	5.17336	2.1061	0.0381186	0.271665	-3.94792
KLRC3	1.07051	3.16941	2.09255	0.0393449	0.276377	-3.97358
CPS1	1.59252	5.64187	2.09111	0.0394775	0.276613	-3.9763
WNT6	1.20676	8.70368	2.08635	0.0399172	0.27715	-3.98526
PI3	1.02253	10.7461	2.06683	0.0417662	0.282961	-4.02185
NRN1	1.22699	5.1203	2.06244	0.042192	0.284055	-4.03003
ZNF662	-1.12927	5.65495	-2.04341	0.0440812	0.290232	-4.06533
APOBEC3C	1.01622	5.34946	2.04149	0.0442759	0.290917	-4.06888
KCNJ12	1.53823	6.8427	2.03342	0.045102	0.292873	-4.08375
LGR5	-1.03733	7.36091	-2.02869	0.0455926	0.294505	-4.09245
C10orf112	1.025	4.36156	2.0201	0.0464947	0.29803	-4.10818
SSTR2	1.10989	5.14064	2.01941	0.046567	0.298336	-4.10943
C5orf23	1.2017	4.36839	2.01352	0.0471959	0.299704	-4.12019
C19orf41	-1.01503	6.43485	-2.01265	0.0472893	0.300032	-4.12178
